# Supplementary material for: Effects of Vegetation Cover on Community Structure of Rodents Based on Long Time Series from Dongting Lake, China
Source: Biology (Basel). 2025 Jul 17;14(7):867. doi: 10.3390/biology14070867 (PMC12292783; doi:10.3390/biology14070867)
Supplement: Supplementary file 1 [file biology-14-00867-s001.zip]

Archive with 1 entries (1 files):
- biology-3706764-supplementary.pdf
